# Supplementary material for: ﻿Review of the genus Xenicotela Bates, 1884 (Cerambycidae, Lamiinae, Lamiini)
Source: Zookeys. 2023 Nov 7;1183:185–204. doi: 10.3897/zookeys.1183.112490 (PMC10646765; doi:10.3897/zookeys.1183.112490)
Supplement: XML Treatment for Xenicotela [file zookeys.1183.112490-treatment1.xml]

<!DOCTYPE tp:taxon-treatment
  PUBLIC "-//TaxonX//DTD Taxonomic Treatment Publishing DTD v0 20100105//EN" "tax-treatment-NSO.dtd">
<tp:taxon-treatment xmlns:tp="http://www.plazi.org/taxpub"><tp:treatment-meta><kwd-group><label>Taxon classification</label><kwd>
              <named-content content-type="kingdom">Animalia</named-content>
            </kwd><kwd>
              <named-content content-type="order">Coleoptera</named-content>
            </kwd><kwd>
              <named-content content-type="family">Cerambycidae</named-content>
            </kwd></kwd-group><mixed-citation publication-type="journal"><person-group><name><surname>Xie</surname><given-names>Guanglin</given-names></name><name><surname>Barclay</surname><given-names>Maxwell V. L.</given-names></name><name><surname>Wang</surname><given-names>Wenkai</given-names></name></person-group><article-title>﻿Review of the genus <italic><tp:taxon-name><tp:taxon-name-part taxon-name-part-type="genus" reg="Xenicotela">Xenicotela</tp:taxon-name-part></tp:taxon-name></italic> Bates, 1884 (<tp:taxon-name><tp:taxon-name-part taxon-name-part-type="family">Cerambycidae</tp:taxon-name-part></tp:taxon-name>, <tp:taxon-name><tp:taxon-name-part taxon-name-part-type="subfamily">Lamiinae</tp:taxon-name-part></tp:taxon-name>, <tp:taxon-name><tp:taxon-name-part taxon-name-part-type="tribe">Lamiini</tp:taxon-name-part></tp:taxon-name>)</article-title><source>Zookeys</source><day>07</day><month>11</month><year>2023</year><volume>1183</volume><fpage>185</fpage><lpage>204</lpage><pub-id pub-id-type="doi">10.3897/zookeys.1183.112490</pub-id></mixed-citation></tp:treatment-meta><tp:nomenclature><label>﻿Genus</label><tp:taxon-name>
            <object-id xmlns:xlink="http://www.w3.org/1999/xlink" content-type="arpha" xlink:type="simple">9CA76342-C98E-58CF-98D8-E7EB79A6748E</object-id>
            <tp:taxon-name-part taxon-name-part-type="genus" reg="Xenicotela">Xenicotela</tp:taxon-name-part>
          </tp:taxon-name><tp:taxon-authority>Bates, 1884</tp:taxon-authority><tp:nomenclature-citation-list><tp:nomenclature-citation><tp:taxon-name>
                <tp:taxon-name-part taxon-name-part-type="genus" reg="Xenicotela">Xenicotela</tp:taxon-name-part>
              </tp:taxon-name><comment>Bates, 1884: 242; <xref ref-type="bibr" rid="B20">Matsushita 1933</xref>: 346; <xref ref-type="bibr" rid="B4">Breuning 1944</xref>: 372; <xref ref-type="bibr" rid="B14">Gressitt 1951</xref>: 381; <xref ref-type="bibr" rid="B6">Breuning 1961</xref>: 353; <xref ref-type="bibr" rid="B23">Rondon and Breuning 1970</xref>: 458; <xref ref-type="bibr" rid="B19">Makihara 2007</xref>: 602; <xref ref-type="bibr" rid="B15">Hubweber et al. 2010</xref>: 288; <xref ref-type="bibr" rid="B18">Lin and Tavakilian 2019</xref>: 324; <xref ref-type="bibr" rid="B28">Xie et al. 2022</xref>: 145.</comment></tp:nomenclature-citation></tp:nomenclature-citation-list></tp:nomenclature><tp:treatment-sec sec-type="type species" id="SECID0E1JAC"><title>Type species.</title><p><italic><tp:taxon-name><tp:taxon-name-part taxon-name-part-type="genus" reg="Xenicotela">Xenicotela</tp:taxon-name-part><tp:taxon-name-part taxon-name-part-type="species" reg="fuscula">fuscula</tp:taxon-name-part></tp:taxon-name></italic> Bates, 1884 [= <italic><tp:taxon-name><tp:taxon-name-part taxon-name-part-type="genus" reg="Xenicotela">Xenicotela</tp:taxon-name-part><tp:taxon-name-part taxon-name-part-type="species" reg="pardalis">pardalis</tp:taxon-name-part></tp:taxon-name></italic> (Bates, 1884)].</p></tp:treatment-sec><tp:treatment-sec sec-type="diagnosis" id="SECID0EWKAC"><title>Diagnosis.</title><p>Small-bodied; body length usually less than 20 mm. Eyes coarsely faceted. Antennae long and slender, usually more than twice body length in male and about twice body length in female; antennomeres III–XI basally and apically annulated with light-coloured pubescence, basal antennomeres distinctly fringed with sparse setae ventrally; scape short, distinctly constricted before the apex, with a narrow and completely closed cicatrix at apex; antennomere III distinctly longer than fourth, about 2.0 times as long as scape. Pronotum transverse, lateral spine short, tapered. Elytra elongate, with subparallel sides, apices rounded. Procoxal cavities closed posteriorly. Mesosternal process not tuberculate, mesocoxal cavities open at sides. Legs moderately long, femora clavate, mesotibiae without grooves near external apex, claws widely divergent.</p></tp:treatment-sec><tp:treatment-sec sec-type="distribution" id="SECID0E2KAC"><title>Distribution.</title><p>Japan, South Korea, China, Vietnam, Laos, Myanmar (new country record), Nepal, India.</p></tp:treatment-sec><tp:treatment-sec sec-type="comments" id="SECID0EALAC"><title>Comments.</title><p>The genus was often confused with <italic><tp:taxon-name><tp:taxon-name-part taxon-name-part-type="genus" reg="Monochamus">Monochamus</tp:taxon-name-part></tp:taxon-name></italic> (<xref ref-type="bibr" rid="B2">Bates 1884</xref>; <xref ref-type="bibr" rid="B12">Gahan 1888</xref>; <xref ref-type="bibr" rid="B13">Gressitt 1942</xref>; <xref ref-type="bibr" rid="B5">Breuning 1960</xref>, <xref ref-type="bibr" rid="B7">1965</xref>), probably due to the small body size, which makes it difficult to observe their differences. In fact, it can be easy distinguished from <italic><tp:taxon-name><tp:taxon-name-part taxon-name-part-type="genus" reg="Monochamus">Monochamus</tp:taxon-name-part></tp:taxon-name></italic> by the mesotibiae lacking grooves near the apex.</p></tp:treatment-sec><ref-list><ref id="B20"><mixed-citation xmlns:xlink="http://www.w3.org/1999/xlink" xlink:type="simple"><person-group><name name-style="western"><surname>Matsushita</surname><given-names>M</given-names></name></person-group> (<year>1933</year>) <article-title>Beitrag zur Kenntnis der Cerambyciden des japanischen Reichs.</article-title><source>Journal of the Faculty of Agriculture</source><volume>34</volume>(<issue>2</issue>): <fpage>157</fpage>–<lpage>445</lpage>.</mixed-citation></ref><ref id="B4"><mixed-citation xmlns:xlink="http://www.w3.org/1999/xlink" xlink:type="simple"><person-group><name name-style="western"><surname>Breuning</surname><given-names>S</given-names></name></person-group> (<year>1944</year>) Études sur les Lamiaires (Coleopter, <tp:taxon-name><tp:taxon-name-part taxon-name-part-type="family">Cerambycidae</tp:taxon-name-part></tp:taxon-name>): Douzième tribu: <tp:taxon-name><tp:taxon-name-part taxon-name-part-type="tribe">Agniini</tp:taxon-name-part></tp:taxon-name> Thomson. Novitates Entomologicae, 3ème supplément (107–135): 281–512.</mixed-citation></ref><ref id="B14"><mixed-citation xmlns:xlink="http://www.w3.org/1999/xlink" xlink:type="simple"><person-group><name name-style="western"><surname>Gressitt</surname><given-names>JL</given-names></name></person-group> (<year>1951</year>) <article-title>Longicorn beetles of China.</article-title><source><tp:taxon-name><tp:taxon-name-part taxon-name-part-type="superfamily">Longicornia</tp:taxon-name-part></tp:taxon-name></source><volume>2</volume>: <fpage>1</fpage>–<lpage>667</lpage>.</mixed-citation></ref><ref id="B6"><mixed-citation xmlns:xlink="http://www.w3.org/1999/xlink" xlink:type="simple"><person-group><name name-style="western"><surname>Breuning</surname><given-names>S</given-names></name></person-group> (<year>1961</year>) Catalogue des Lamiaires du Monde (<tp:taxon-name><tp:taxon-name-part taxon-name-part-type="order">Coleoptera</tp:taxon-name-part></tp:taxon-name>, Cérambycidae) 5. Lieferung. Tutzing, Museum G. Frey, 287–382.</mixed-citation></ref><ref id="B23"><mixed-citation xmlns:xlink="http://www.w3.org/1999/xlink" xlink:type="simple"><person-group><name name-style="western"><surname>Rondon</surname><given-names>JA</given-names></name><name name-style="western"><surname>Breuning</surname><given-names>S</given-names></name></person-group> (<year>1970</year>) <article-title>Lamiines du Laos.</article-title><source>Pacific Insects Monograph</source><volume>24</volume>: <fpage>315</fpage>–<lpage>571</lpage>.</mixed-citation></ref><ref id="B19"><mixed-citation xmlns:xlink="http://www.w3.org/1999/xlink" xlink:type="simple"><person-group><name name-style="western"><surname>Makihara</surname><given-names>H</given-names></name></person-group> (<year>2007</year>) <article-title><tp:taxon-name><tp:taxon-name-part taxon-name-part-type="subfamily">Lamiinae</tp:taxon-name-part></tp:taxon-name>: <tp:taxon-name><tp:taxon-name-part taxon-name-part-type="tribe">Lamiini</tp:taxon-name-part></tp:taxon-name>.</article-title> In: <person-group><name name-style="western"><surname>Ohbayashi</surname><given-names>N</given-names></name><name name-style="western"><surname>Niisato</surname><given-names>T</given-names></name></person-group> (<role>Eds</role>) <issue-title>Longicorn Beetles of Japan.</issue-title><source>Tokai University Press, Hadano-shi, 304–308</source>, <fpage>576</fpage>–<lpage>605</lpage>.</mixed-citation></ref><ref id="B15"><mixed-citation xmlns:xlink="http://www.w3.org/1999/xlink" xlink:type="simple"><person-group><name name-style="western"><surname>Hubweber</surname><given-names>L</given-names></name><name name-style="western"><surname>Löbl</surname><given-names>I</given-names></name><name name-style="western"><surname>Morati</surname><given-names>J</given-names></name><name name-style="western"><surname>Rapuzzi</surname><given-names>P</given-names></name></person-group> (<year>2010</year>) <article-title>Family <tp:taxon-name><tp:taxon-name-part taxon-name-part-type="family">Cerambycidae</tp:taxon-name-part></tp:taxon-name> Latreille, 1802. Taxa from the People’s Republic of China and Japan: tribe <tp:taxon-name><tp:taxon-name-part taxon-name-part-type="tribe">Monochamini</tp:taxon-name-part></tp:taxon-name> Gistel, 1848.</article-title> In: <person-group><name name-style="western"><surname>Löbl</surname><given-names>I</given-names></name><name name-style="western"><surname>Smetana</surname><given-names>A</given-names></name></person-group> (<role>Eds</role>) <issue-title>Catalogue of Palaearctic Coleoptera.</issue-title><source>Vol. 6. <tp:taxon-name><tp:taxon-name-part taxon-name-part-type="superfamily">Chrysomeloidea</tp:taxon-name-part></tp:taxon-name>. Apollo Books, Stenstrup</source>, <fpage>274</fpage>–<lpage>288</lpage>.</mixed-citation></ref><ref id="B18"><mixed-citation xmlns:xlink="http://www.w3.org/1999/xlink" xlink:type="simple"><person-group><name name-style="western"><surname>Lin</surname><given-names>MY</given-names></name><name name-style="western"><surname>Tavakilian</surname><given-names>GL</given-names></name></person-group> (<year>2019</year>) <article-title>Subfamily <tp:taxon-name><tp:taxon-name-part taxon-name-part-type="subfamily">Lamiinae</tp:taxon-name-part></tp:taxon-name> Latreille, 1825.</article-title> In: <person-group><name name-style="western"><surname>Lin</surname><given-names>MY</given-names></name><name name-style="western"><surname>Yang</surname><given-names>XK</given-names></name></person-group> (<role>Eds</role>) <issue-title>Catalogue of Chinese Coleoptera, Vol.</issue-title><source>9. <tp:taxon-name><tp:taxon-name-part taxon-name-part-type="superfamily">Chrysomeloidea</tp:taxon-name-part></tp:taxon-name>. <tp:taxon-name><tp:taxon-name-part taxon-name-part-type="family">Vesperidae</tp:taxon-name-part></tp:taxon-name>, <tp:taxon-name><tp:taxon-name-part taxon-name-part-type="family">Disteniidae</tp:taxon-name-part></tp:taxon-name>, <tp:taxon-name><tp:taxon-name-part taxon-name-part-type="family">Cerambycidae</tp:taxon-name-part></tp:taxon-name>. Science Press, Beijing</source>, <fpage>216</fpage>–<lpage>408</lpage>.</mixed-citation></ref><ref id="B28"><mixed-citation xmlns:xlink="http://www.w3.org/1999/xlink" xlink:type="simple"><person-group><name name-style="western"><surname>Xie</surname><given-names>G</given-names></name><name name-style="western"><surname>Barclay</surname><given-names>MVL</given-names></name><name name-style="western"><surname>Chen</surname><given-names>B</given-names></name></person-group> (<year>2022</year>) <article-title>Taxonomic study on the genus <italic><tp:taxon-name><tp:taxon-name-part taxon-name-part-type="genus">Xenicotela</tp:taxon-name-part></tp:taxon-name></italic> Bates from China (<tp:taxon-name><tp:taxon-name-part taxon-name-part-type="family">Cerambycidae</tp:taxon-name-part></tp:taxon-name>, <tp:taxon-name><tp:taxon-name-part taxon-name-part-type="subfamily">Lamiinae</tp:taxon-name-part></tp:taxon-name>, <tp:taxon-name><tp:taxon-name-part taxon-name-part-type="tribe">Lamiini</tp:taxon-name-part></tp:taxon-name>).</article-title><source>ZooKeys</source><volume>1122</volume>: <fpage>145</fpage>–<lpage>158</lpage>. <ext-link xlink:href="10.3897/zookeys.1122.86344" ext-link-type="doi" xlink:type="simple">https://doi.org/10.3897/zookeys.1122.86344</ext-link></mixed-citation></ref><ref id="B2"><mixed-citation xmlns:xlink="http://www.w3.org/1999/xlink" xlink:type="simple"><person-group><name name-style="western"><surname>Bates</surname><given-names>H</given-names></name></person-group> (<year>1884</year>) <article-title>Longicorn beetles of Japan. Additions, chiefly from the later collections of Mr. George Lewis; and notes on the synonymy, distribution, and habits on the previously known species.</article-title><source>Journal of the Linnean Society of London, Zoology</source><volume>18</volume>(<issue>106</issue>): <fpage>205</fpage>–<lpage>262</lpage>. <ext-link xlink:href="10.1111/j.1096-3642.1884.tb02047.x" ext-link-type="doi" xlink:type="simple">https://doi.org/10.1111/j.1096-3642.1884.tb02047.x</ext-link></mixed-citation></ref><ref id="B12"><mixed-citation xmlns:xlink="http://www.w3.org/1999/xlink" xlink:type="simple"><person-group><name name-style="western"><surname>Gahan</surname><given-names>CJ</given-names></name></person-group> (<year>1888</year>) LII. On new Lamiide <tp:taxon-name><tp:taxon-name-part taxon-name-part-type="order">Coleoptera</tp:taxon-name-part></tp:taxon-name> belonging to the <italic><tp:taxon-name><tp:taxon-name-part taxon-name-part-type="genus">Monohammus</tp:taxon-name-part></tp:taxon-name></italic> Group. The Annals and Magazine of Natural History, London, Series 6, 2(11): 389–401. <ext-link xlink:href="10.1080/00222938809460949" ext-link-type="doi" xlink:type="simple">https://doi.org/10.1080/00222938809460949</ext-link></mixed-citation></ref><ref id="B13"><mixed-citation xmlns:xlink="http://www.w3.org/1999/xlink" xlink:type="simple"><person-group><name name-style="western"><surname>Gressitt</surname><given-names>JL</given-names></name></person-group> (<year>1942</year>) <article-title>Nouveaux Longicornes de la Chine Orientale.</article-title><source>Notes d’Entomologie Chinoise</source><volume>9</volume>(<issue>5</issue>): <fpage>79</fpage>–<lpage>97</lpage>.</mixed-citation></ref><ref id="B5"><mixed-citation xmlns:xlink="http://www.w3.org/1999/xlink" xlink:type="simple"><person-group><name name-style="western"><surname>Breuning</surname><given-names>S</given-names></name></person-group> (<year>1960</year>) <article-title>Nouveaux Longicornes du Muséum national d’Histoire naturelle (4e note) (Col. <tp:taxon-name><tp:taxon-name-part taxon-name-part-type="family">Cerambycidae</tp:taxon-name-part></tp:taxon-name>).</article-title><source>Bulletin de la Société Entomologique de France</source><volume>65</volume>(<issue>1–2</issue>): <fpage>29</fpage>–<lpage>36</lpage>. <ext-link xlink:href="10.3406/bsef.1960.20510" ext-link-type="doi" xlink:type="simple">https://doi.org/10.3406/bsef.1960.20510</ext-link></mixed-citation></ref><ref id="B7"><mixed-citation xmlns:xlink="http://www.w3.org/1999/xlink" xlink:type="simple"><person-group><name name-style="western"><surname>Breuning</surname><given-names>S</given-names></name></person-group> (<year>1965</year>) <article-title>Contribution à la connaissance des Lamiens du Laos (Col. Ceramb.) 12ème Partie.</article-title><source>Bulletin de la Société Royale des Sciences Naturelles du Laos</source><volume>13</volume>: <fpage>41</fpage>–<lpage>54</lpage>.</mixed-citation></ref></ref-list></tp:taxon-treatment>
