# Supplementary material for: ﻿Review of the genus Xenicotela Bates, 1884 (Cerambycidae, Lamiinae, Lamiini)
Source: Zookeys. 2023 Nov 7;1183:185–204. doi: 10.3897/zookeys.1183.112490 (PMC10646765; doi:10.3897/zookeys.1183.112490)
Supplement: XML Treatment for Xenicotela pardalina [file zookeys.1183.112490-treatment2.xml]

<!DOCTYPE tp:taxon-treatment
  PUBLIC "-//TaxonX//DTD Taxonomic Treatment Publishing DTD v0 20100105//EN" "tax-treatment-NSO.dtd">
<tp:taxon-treatment xmlns:tp="http://www.plazi.org/taxpub"><tp:treatment-meta><kwd-group><label>Taxon classification</label><kwd>
              <named-content content-type="kingdom">Animalia</named-content>
            </kwd><kwd>
              <named-content content-type="order">Coleoptera</named-content>
            </kwd><kwd>
              <named-content content-type="family">Cerambycidae</named-content>
            </kwd></kwd-group><mixed-citation publication-type="journal"><person-group><name><surname>Xie</surname><given-names>Guanglin</given-names></name><name><surname>Barclay</surname><given-names>Maxwell V. L.</given-names></name><name><surname>Wang</surname><given-names>Wenkai</given-names></name></person-group><article-title>﻿Review of the genus <italic><tp:taxon-name><tp:taxon-name-part taxon-name-part-type="genus" reg="Xenicotela">Xenicotela</tp:taxon-name-part></tp:taxon-name></italic> Bates, 1884 (<tp:taxon-name><tp:taxon-name-part taxon-name-part-type="family">Cerambycidae</tp:taxon-name-part></tp:taxon-name>, <tp:taxon-name><tp:taxon-name-part taxon-name-part-type="subfamily">Lamiinae</tp:taxon-name-part></tp:taxon-name>, <tp:taxon-name><tp:taxon-name-part taxon-name-part-type="tribe">Lamiini</tp:taxon-name-part></tp:taxon-name>)</article-title><source>Zookeys</source><day>07</day><month>11</month><year>2023</year><volume>1183</volume><fpage>185</fpage><lpage>204</lpage><pub-id pub-id-type="doi">10.3897/zookeys.1183.112490</pub-id></mixed-citation></tp:treatment-meta><tp:nomenclature><label>﻿</label><tp:taxon-name>
            <object-id xmlns:xlink="http://www.w3.org/1999/xlink" content-type="arpha" xlink:type="simple">80C93C47-853E-552F-82A6-3591F6457388</object-id>
            <tp:taxon-name-part taxon-name-part-type="genus" reg="Xenicotela">Xenicotela</tp:taxon-name-part>
            <tp:taxon-name-part taxon-name-part-type="species" reg="pardalina">pardalina</tp:taxon-name-part>
          </tp:taxon-name><tp:taxon-authority>(Bates, 1884)</tp:taxon-authority><xref ref-type="fig" rid="F1">Figs 1</xref><xref ref-type="fig" rid="F2">, 2</xref><tp:nomenclature-citation-list><tp:nomenclature-citation><tp:taxon-name>
                <tp:taxon-name-part taxon-name-part-type="genus" reg="Monochamus">Monochamus</tp:taxon-name-part>
                <tp:taxon-name-part taxon-name-part-type="species" reg="pardalinus">pardalinus</tp:taxon-name-part>
              </tp:taxon-name><comment>Bates, 1884: 239; <xref ref-type="bibr" rid="B1">Aurivillius 1922</xref>: 87; <xref ref-type="bibr" rid="B20">Matsushita 1933</xref>: 325. Type locality: Yuyama, Honshu, Japan.</comment></tp:nomenclature-citation><tp:nomenclature-citation><tp:taxon-name>
                <tp:taxon-name-part taxon-name-part-type="genus" reg="Xenicotela">Xenicotela</tp:taxon-name-part>
                <tp:taxon-name-part taxon-name-part-type="species" reg="pardalina">pardalina</tp:taxon-name-part>
              </tp:taxon-name><comment>: <xref ref-type="bibr" rid="B4">Breuning 1944</xref>: 373; <xref ref-type="bibr" rid="B6">Breuning 1961</xref>: 353; <xref ref-type="bibr" rid="B19">Makihara 2007</xref>: 602; <xref ref-type="bibr" rid="B15">Hubweber et al. 2010</xref>: 288.</comment></tp:nomenclature-citation><tp:nomenclature-citation><tp:taxon-name>
                <tp:taxon-name-part taxon-name-part-type="genus" reg="Xenicotela">Xenicotela</tp:taxon-name-part>
                <tp:taxon-name-part taxon-name-part-type="species" reg="fuscula">fuscula</tp:taxon-name-part>
              </tp:taxon-name><comment>Bates, 1884: 242; <xref ref-type="bibr" rid="B1">Aurivillius 1922</xref>: 216; <xref ref-type="bibr" rid="B20">Matsushita 1933</xref>: 346; <xref ref-type="bibr" rid="B9">Cho et al. 1963</xref>: 3. Type locality: Higo, Kyushu, Japan.</comment></tp:nomenclature-citation></tp:nomenclature-citation-list></tp:nomenclature><tp:treatment-sec sec-type="type material" id="SECID0ECAAE"><title>Type material examined.</title><p><bold><italic>Holotype</italic></bold> of <italic><tp:taxon-name><tp:taxon-name-part taxon-name-part-type="genus" reg="Monohammus">Monohammus</tp:taxon-name-part><tp:taxon-name-part taxon-name-part-type="species" reg="pardalinus">pardalinus</tp:taxon-name-part></tp:taxon-name></italic>, female (<named-content xmlns:xlink="http://www.w3.org/1999/xlink" content-type="dwc:institutional_code" xlink:title="Natural History Museum, London, UK" xlink:href="http://grbio.org/institution/natural-history-museum-london" xlink:type="simple">NHMUK</named-content>); label details are shown in Fig. <xref ref-type="fig" rid="F1">1g</xref>. <bold><italic>Holotype</italic></bold> of <italic><tp:taxon-name><tp:taxon-name-part taxon-name-part-type="genus" reg="Xenicotela">Xenicotela</tp:taxon-name-part><tp:taxon-name-part taxon-name-part-type="species" reg="fuscula">fuscula</tp:taxon-name-part></tp:taxon-name></italic>, female (<named-content xmlns:xlink="http://www.w3.org/1999/xlink" content-type="dwc:institutional_code" xlink:title="Natural History Museum, London, UK" xlink:href="http://grbio.org/institution/natural-history-museum-london" xlink:type="simple">NHMUK</named-content>); label details are shown in Fig. <xref ref-type="fig" rid="F2">2d</xref>.</p><fig id="F1" position="float" orientation="portrait"><object-id xmlns:xlink="http://www.w3.org/1999/xlink" content-type="doi" xlink:type="simple">10.3897/zookeys.1183.112490.figure1</object-id><object-id xmlns:xlink="http://www.w3.org/1999/xlink" content-type="arpha" xlink:type="simple">EBC9F540-912C-5000-9AA3-9611DD35D5B2</object-id><label>Figure 1.</label><caption><p><italic><tp:taxon-name><tp:taxon-name-part taxon-name-part-type="genus" reg="Xenicotela">Xenicotela</tp:taxon-name-part><tp:taxon-name-part taxon-name-part-type="species" reg="pardalina">pardalina</tp:taxon-name-part></tp:taxon-name></italic> (Bates, 1884) <bold>a</bold> male, from Tottori Pref. (Mt. Daisen), Japan <bold>b</bold> female, from Tokushima Oref. (Dosu‐toge), Japan <bold>c–h</bold> holotype of <italic><tp:taxon-name><tp:taxon-name-part taxon-name-part-type="genus" reg="Monohammus">Monohammus</tp:taxon-name-part><tp:taxon-name-part taxon-name-part-type="species" reg="pardalinus">pardalinus</tp:taxon-name-part></tp:taxon-name></italic> Bates, 1884, female <bold>a–c</bold> dorsal view <bold>d</bold> lateral view <bold>e</bold> frontal view <bold>f</bold> head in lateral view <bold>g</bold> labels <bold>h</bold> antennomeres.</p></caption><graphic xmlns:xlink="http://www.w3.org/1999/xlink" xlink:href="zookeys-1183-185_article-112490__-g001.jpg" position="float" orientation="portrait" xlink:type="simple" id="oo_931934.jpg"><uri content-type="original_file" xlink:type="simple">https://binary.pensoft.net/fig/931934</uri></graphic></fig><fig id="F2" position="float" orientation="portrait"><object-id xmlns:xlink="http://www.w3.org/1999/xlink" content-type="doi" xlink:type="simple">10.3897/zookeys.1183.112490.figure2</object-id><object-id xmlns:xlink="http://www.w3.org/1999/xlink" content-type="arpha" xlink:type="simple">FDC6EBCA-FA00-5036-8F41-8378D2EA1494</object-id><label>Figure 2.</label><caption><p>Holotype of <italic><tp:taxon-name><tp:taxon-name-part taxon-name-part-type="genus" reg="Xenicotela">Xenicotela</tp:taxon-name-part><tp:taxon-name-part taxon-name-part-type="species" reg="fuscula">fuscula</tp:taxon-name-part></tp:taxon-name></italic> Bates, 1884, female <bold>a</bold> dorsal view <bold>b</bold> lateral view <bold>c</bold> frontal view <bold>d</bold> labels.</p></caption><graphic xmlns:xlink="http://www.w3.org/1999/xlink" xlink:href="zookeys-1183-185_article-112490__-g002.jpg" position="float" orientation="portrait" xlink:type="simple" id="oo_931935.jpg"><uri content-type="original_file" xlink:type="simple">https://binary.pensoft.net/fig/931935</uri></graphic></fig></tp:treatment-sec><tp:treatment-sec sec-type="material" id="SECID0ENEAE"><title>Other material examined.</title><p>One male, Japan: Honshu, Tottori Pref., Mt. Daisen, July 22–23, 1974, coll. Y. Notsu (<abbrev xmlns:xlink="http://www.w3.org/1999/xlink" content-type="institution" xlink:title="Collection of Nobuo Ohbayashi, Miura, Japan" id="ABBRID0ETEAE" xlink:type="simple">NOC</abbrev>); One female, Japan: Shikoku, Tokushima Oref., Dosu-toge, July 29, 1973, coll. M. Sakai (<abbrev xmlns:xlink="http://www.w3.org/1999/xlink" content-type="institution" xlink:title="Collection of Nobuo Ohbayashi, Miura, Japan" id="ABBRID0EYEAE" xlink:type="simple">NOC</abbrev>).</p></tp:treatment-sec><tp:treatment-sec sec-type="redescription" id="SECID0E4EAE"><title>Redescription.</title><p><bold>Female.</bold> Body length 7.0–13.0 mm, humeral width 2.0–3.5 mm. Body reddish brown to blackish brown, clothed with greyish-yellow pubescence forming mottling on dorsal surface. Antennae slightly lighter in colour, basal four to six segments fringed with rather sparse setae ventrally, base and extreme apex of antennomeres III–X, base and apex of antennomere XI annulated with greyish-white pubescence. Elytra clothed with rather uneven pubescence forming irregular light patches interspersed with dark patches formed by ground colour of elytra, with a vague, incomplete, dark transverse band behind middle. Underside clothed with fairly even pubescence.</p><p>Head finely punctate; frons transverse, with a smooth longitudinal median sulcus extending to occiput; eyes coarsely faceted, lower lobe longer than gena. Antennae slender, about 2.0 times as long as body, with the apex of the sixth segment surpassing elytral apex; scape robust and short, base thin, apex distinctly constricted before cicatrix; antennomere III distinctly longer than antennomere IV, about 2.5 times as long as scape; antennomeres III–X slightly thickened at extreme apex. Pronotum transverse, lateral spine small and short, coniform; surface punctured similarly to head, disc slightly uneven. Scutellum lingulate. Elytra elongate, about 2.5 times as long as width across humeri; sides slightly expanded outwards after basal third, then evenly arched and narrowed backwards; apices rounded; surface punctures coarser and sparser than those on head and pronotum, sparser and even finer towards the apex; disc slightly depressed on the basal third. Legs moderately long, femora slightly clavate, claws divaricate.</p><p><bold>Male.</bold> Similar to female, antennae thicker and longer, about 2.5–3.0 times as long as body, with the apex of the fifth segment or the base of the sixth segment exceeding the elytral apex.</p></tp:treatment-sec><tp:treatment-sec sec-type="distribution" id="SECID0EKFAE"><title>Distribution.</title><p>Japan (Hokkaido, Honshu, Sado, Oki, Shikoku, Kyushu, Tanegashima, Yakushima), South Korea (Seoraksan).</p></tp:treatment-sec><tp:treatment-sec sec-type="comments" id="SECID0EPFAE"><title>Comments.</title><p><xref ref-type="bibr" rid="B2">Bates (1884)</xref> described this species twice in the same publication, as <italic><tp:taxon-name><tp:taxon-name-part taxon-name-part-type="genus" reg="Monochamus">M.</tp:taxon-name-part><tp:taxon-name-part taxon-name-part-type="species" reg="pardalinus">pardalinus</tp:taxon-name-part></tp:taxon-name></italic> and <italic><tp:taxon-name><tp:taxon-name-part taxon-name-part-type="genus" reg="Xenicotela">X.</tp:taxon-name-part><tp:taxon-name-part taxon-name-part-type="species" reg="fuscula">fuscula</tp:taxon-name-part></tp:taxon-name></italic>, based on specimens from different localities. <xref ref-type="bibr" rid="B4">Breuning (1944)</xref> transferred <italic><tp:taxon-name><tp:taxon-name-part taxon-name-part-type="genus" reg="Monochamus">M.</tp:taxon-name-part><tp:taxon-name-part taxon-name-part-type="species" reg="pardalinus">pardalinus</tp:taxon-name-part></tp:taxon-name></italic> into the genus <italic><tp:taxon-name><tp:taxon-name-part taxon-name-part-type="genus" reg="Xenicotela">Xenicotela</tp:taxon-name-part></tp:taxon-name></italic> and proposed <italic><tp:taxon-name><tp:taxon-name-part taxon-name-part-type="genus" reg="Xenicotela">X.</tp:taxon-name-part><tp:taxon-name-part taxon-name-part-type="species" reg="fuscula">fuscula</tp:taxon-name-part></tp:taxon-name></italic> as its synonym. The holotype of <italic><tp:taxon-name><tp:taxon-name-part taxon-name-part-type="genus" reg="Monochamus">M.</tp:taxon-name-part><tp:taxon-name-part taxon-name-part-type="species" reg="pardalinus">pardalinus</tp:taxon-name-part></tp:taxon-name></italic> is larger in size than the holotype of <italic><tp:taxon-name><tp:taxon-name-part taxon-name-part-type="genus" reg="Xenicotela">X.</tp:taxon-name-part><tp:taxon-name-part taxon-name-part-type="species" reg="fuscula">fuscula</tp:taxon-name-part></tp:taxon-name></italic>, with longer antennae with the basal six antennomeres fringed with setae, the antennae appear darker in colour and the pubescent rings on the antennomeres look more obvious, while in the holotype of <italic><tp:taxon-name><tp:taxon-name-part taxon-name-part-type="genus" reg="Xenicotela">X.</tp:taxon-name-part><tp:taxon-name-part taxon-name-part-type="species" reg="fuscula">fuscula</tp:taxon-name-part></tp:taxon-name></italic>, only the basal four segments of the antennae are fringed with sparse setae, the fifth segment is only fringed with one or two setae and the pubescent rings on the antennomeres appear less distinct than those of the former specimen. These characters made them look like different species. <xref ref-type="bibr" rid="B2">Bates (1884)</xref> considered both holotypes to be males. In fact, they are females, according to the antennae / body length ratio (about 2: 1, in males 2.5–3: 1). <xref ref-type="bibr" rid="B24">Tavakilian and Chevillotte (2023)</xref> stated that types of both <italic><tp:taxon-name><tp:taxon-name-part taxon-name-part-type="genus" reg="Xenicotela">X.</tp:taxon-name-part><tp:taxon-name-part taxon-name-part-type="species" reg="pardalinus">pardalinus</tp:taxon-name-part></tp:taxon-name></italic> and <italic><tp:taxon-name><tp:taxon-name-part taxon-name-part-type="genus" reg="Xenicotela">X.</tp:taxon-name-part><tp:taxon-name-part taxon-name-part-type="species" reg="fuscula">fuscula</tp:taxon-name-part></tp:taxon-name></italic> are conserved in the <named-content xmlns:xlink="http://www.w3.org/1999/xlink" content-type="dwc:institutional_code" xlink:title="Muséum National d’Histoire Naturelle, Paris, France" xlink:href="http://grbio.org/institution/museum-national-dhistoire-naturelle-2" xlink:type="simple">MNHN</named-content>. This is not correct, as Bates described them from the collection of George Lewis (1839–1926), which is in the <named-content xmlns:xlink="http://www.w3.org/1999/xlink" content-type="dwc:institutional_code" xlink:title="Natural History Museum, London, UK" xlink:href="http://grbio.org/institution/natural-history-museum-london" xlink:type="simple">NHMUK</named-content>.</p></tp:treatment-sec><ref-list><ref id="B1"><mixed-citation xmlns:xlink="http://www.w3.org/1999/xlink" xlink:type="simple"><person-group><name name-style="western"><surname>Aurivillius</surname><given-names>C</given-names></name></person-group> (<year>1922</year>) <source><tp:taxon-name><tp:taxon-name-part taxon-name-part-type="family">Cerambycidae</tp:taxon-name-part></tp:taxon-name>: <tp:taxon-name><tp:taxon-name-part taxon-name-part-type="subfamily">Lamiinae</tp:taxon-name-part></tp:taxon-name>. I. Coleopterorum Catalogus Pars 73. Vol. 23. W. Junk &amp; S.</source><publisher-name>Schenkling</publisher-name>, <publisher-loc>Berlin</publisher-loc>, <size units="page">322 pp</size>.</mixed-citation></ref><ref id="B20"><mixed-citation xmlns:xlink="http://www.w3.org/1999/xlink" xlink:type="simple"><person-group><name name-style="western"><surname>Matsushita</surname><given-names>M</given-names></name></person-group> (<year>1933</year>) <article-title>Beitrag zur Kenntnis der Cerambyciden des japanischen Reichs.</article-title><source>Journal of the Faculty of Agriculture</source><volume>34</volume>(<issue>2</issue>): <fpage>157</fpage>–<lpage>445</lpage>.</mixed-citation></ref><ref id="B4"><mixed-citation xmlns:xlink="http://www.w3.org/1999/xlink" xlink:type="simple"><person-group><name name-style="western"><surname>Breuning</surname><given-names>S</given-names></name></person-group> (<year>1944</year>) Études sur les Lamiaires (Coleopter, <tp:taxon-name><tp:taxon-name-part taxon-name-part-type="family">Cerambycidae</tp:taxon-name-part></tp:taxon-name>): Douzième tribu: <tp:taxon-name><tp:taxon-name-part taxon-name-part-type="tribe">Agniini</tp:taxon-name-part></tp:taxon-name> Thomson. Novitates Entomologicae, 3ème supplément (107–135): 281–512.</mixed-citation></ref><ref id="B6"><mixed-citation xmlns:xlink="http://www.w3.org/1999/xlink" xlink:type="simple"><person-group><name name-style="western"><surname>Breuning</surname><given-names>S</given-names></name></person-group> (<year>1961</year>) Catalogue des Lamiaires du Monde (<tp:taxon-name><tp:taxon-name-part taxon-name-part-type="order">Coleoptera</tp:taxon-name-part></tp:taxon-name>, Cérambycidae) 5. Lieferung. Tutzing, Museum G. Frey, 287–382.</mixed-citation></ref><ref id="B19"><mixed-citation xmlns:xlink="http://www.w3.org/1999/xlink" xlink:type="simple"><person-group><name name-style="western"><surname>Makihara</surname><given-names>H</given-names></name></person-group> (<year>2007</year>) <article-title><tp:taxon-name><tp:taxon-name-part taxon-name-part-type="subfamily">Lamiinae</tp:taxon-name-part></tp:taxon-name>: <tp:taxon-name><tp:taxon-name-part taxon-name-part-type="tribe">Lamiini</tp:taxon-name-part></tp:taxon-name>.</article-title> In: <person-group><name name-style="western"><surname>Ohbayashi</surname><given-names>N</given-names></name><name name-style="western"><surname>Niisato</surname><given-names>T</given-names></name></person-group> (<role>Eds</role>) <issue-title>Longicorn Beetles of Japan.</issue-title><source>Tokai University Press, Hadano-shi, 304–308</source>, <fpage>576</fpage>–<lpage>605</lpage>.</mixed-citation></ref><ref id="B15"><mixed-citation xmlns:xlink="http://www.w3.org/1999/xlink" xlink:type="simple"><person-group><name name-style="western"><surname>Hubweber</surname><given-names>L</given-names></name><name name-style="western"><surname>Löbl</surname><given-names>I</given-names></name><name name-style="western"><surname>Morati</surname><given-names>J</given-names></name><name name-style="western"><surname>Rapuzzi</surname><given-names>P</given-names></name></person-group> (<year>2010</year>) <article-title>Family <tp:taxon-name><tp:taxon-name-part taxon-name-part-type="family">Cerambycidae</tp:taxon-name-part></tp:taxon-name> Latreille, 1802. Taxa from the People’s Republic of China and Japan: tribe <tp:taxon-name><tp:taxon-name-part taxon-name-part-type="tribe">Monochamini</tp:taxon-name-part></tp:taxon-name> Gistel, 1848.</article-title> In: <person-group><name name-style="western"><surname>Löbl</surname><given-names>I</given-names></name><name name-style="western"><surname>Smetana</surname><given-names>A</given-names></name></person-group> (<role>Eds</role>) <issue-title>Catalogue of Palaearctic Coleoptera.</issue-title><source>Vol. 6. <tp:taxon-name><tp:taxon-name-part taxon-name-part-type="superfamily">Chrysomeloidea</tp:taxon-name-part></tp:taxon-name>. Apollo Books, Stenstrup</source>, <fpage>274</fpage>–<lpage>288</lpage>.</mixed-citation></ref><ref id="B9"><mixed-citation xmlns:xlink="http://www.w3.org/1999/xlink" xlink:type="simple"><person-group><name name-style="western"><surname>Cho</surname><given-names>PS</given-names></name><name name-style="western"><surname>Yang</surname><given-names>SY</given-names></name><name name-style="western"><surname>Yoon</surname><given-names>IB</given-names></name></person-group> (<year>1963</year>) <article-title>Unrecorded Species of <tp:taxon-name><tp:taxon-name-part taxon-name-part-type="family">Cerambycidae</tp:taxon-name-part></tp:taxon-name> from Korea.</article-title><source>Tongmul Hakhoe Chi</source><volume>6</volume>(<issue>1</issue>): <fpage>3</fpage>–<lpage>4</lpage>.</mixed-citation></ref><ref id="B2"><mixed-citation xmlns:xlink="http://www.w3.org/1999/xlink" xlink:type="simple"><person-group><name name-style="western"><surname>Bates</surname><given-names>H</given-names></name></person-group> (<year>1884</year>) <article-title>Longicorn beetles of Japan. Additions, chiefly from the later collections of Mr. George Lewis; and notes on the synonymy, distribution, and habits on the previously known species.</article-title><source>Journal of the Linnean Society of London, Zoology</source><volume>18</volume>(<issue>106</issue>): <fpage>205</fpage>–<lpage>262</lpage>. <ext-link xlink:href="10.1111/j.1096-3642.1884.tb02047.x" ext-link-type="doi" xlink:type="simple">https://doi.org/10.1111/j.1096-3642.1884.tb02047.x</ext-link></mixed-citation></ref><ref id="B24"><mixed-citation xmlns:xlink="http://www.w3.org/1999/xlink" xlink:type="simple"><person-group><name name-style="western"><surname>Tavakilian</surname><given-names>GJ</given-names></name><name name-style="western"><surname>Chevillotte</surname><given-names>H</given-names></name></person-group> (<year>2023</year>) Titan: base de données internationales sur les <tp:taxon-name><tp:taxon-name-part taxon-name-part-type="family">Cerambycidae</tp:taxon-name-part></tp:taxon-name> ou Longicornes. <ext-link xlink:href="http://titan.gbif.fr/index.html" ext-link-type="uri" xlink:type="simple">http://titan.gbif.fr/index.html</ext-link> [Accessed on 15 October 2023]</mixed-citation></ref></ref-list></tp:taxon-treatment>
