# Supplementary material for: ﻿Review of the genus Xenicotela Bates, 1884 (Cerambycidae, Lamiinae, Lamiini)
Source: Zookeys. 2023 Nov 7;1183:185–204. doi: 10.3897/zookeys.1183.112490 (PMC10646765; doi:10.3897/zookeys.1183.112490)
Supplement: XML Treatment for Xenicotela bimaculata [file zookeys.1183.112490-treatment4.xml]

<!DOCTYPE tp:taxon-treatment
  PUBLIC "-//TaxonX//DTD Taxonomic Treatment Publishing DTD v0 20100105//EN" "tax-treatment-NSO.dtd">
<tp:taxon-treatment xmlns:tp="http://www.plazi.org/taxpub"><tp:treatment-meta><kwd-group><label>Taxon classification</label><kwd>
              <named-content content-type="kingdom">Animalia</named-content>
            </kwd><kwd>
              <named-content content-type="order">Coleoptera</named-content>
            </kwd><kwd>
              <named-content content-type="family">Cerambycidae</named-content>
            </kwd></kwd-group><mixed-citation publication-type="journal"><person-group><name><surname>Xie</surname><given-names>Guanglin</given-names></name><name><surname>Barclay</surname><given-names>Maxwell V. L.</given-names></name><name><surname>Wang</surname><given-names>Wenkai</given-names></name></person-group><article-title>﻿Review of the genus <italic><tp:taxon-name><tp:taxon-name-part taxon-name-part-type="genus" reg="Xenicotela">Xenicotela</tp:taxon-name-part></tp:taxon-name></italic> Bates, 1884 (<tp:taxon-name><tp:taxon-name-part taxon-name-part-type="family">Cerambycidae</tp:taxon-name-part></tp:taxon-name>, <tp:taxon-name><tp:taxon-name-part taxon-name-part-type="subfamily">Lamiinae</tp:taxon-name-part></tp:taxon-name>, <tp:taxon-name><tp:taxon-name-part taxon-name-part-type="tribe">Lamiini</tp:taxon-name-part></tp:taxon-name>)</article-title><source>Zookeys</source><day>07</day><month>11</month><year>2023</year><volume>1183</volume><fpage>185</fpage><lpage>204</lpage><pub-id pub-id-type="doi">10.3897/zookeys.1183.112490</pub-id></mixed-citation></tp:treatment-meta><tp:nomenclature><label>﻿</label><tp:taxon-name>
            <object-id xmlns:xlink="http://www.w3.org/1999/xlink" content-type="arpha" xlink:type="simple">D61B6680-E195-5085-8962-436D94930FEE</object-id>
            <tp:taxon-name-part taxon-name-part-type="genus" reg="Xenicotela">Xenicotela</tp:taxon-name-part>
            <tp:taxon-name-part taxon-name-part-type="species" reg="bimaculata">bimaculata</tp:taxon-name-part>
          </tp:taxon-name><tp:taxon-authority>(Pic, 1925)</tp:taxon-authority><xref ref-type="fig" rid="F6">Fig. 6</xref><tp:nomenclature-citation-list><tp:nomenclature-citation><tp:taxon-name>
                <tp:taxon-name-part taxon-name-part-type="genus" reg="Nephelotus">Nephelotus</tp:taxon-name-part>
                <tp:taxon-name-part taxon-name-part-type="species" reg="bimaculatus">bimaculatus</tp:taxon-name-part>
              </tp:taxon-name><comment>Pic, 1925: 16. Type locality: Tonkin (Hoa Binh), Vietnam.</comment></tp:nomenclature-citation><tp:nomenclature-citation><tp:taxon-name>
                <tp:taxon-name-part taxon-name-part-type="genus" reg="Xenicotela">Xenicotela</tp:taxon-name-part>
                <tp:taxon-name-part taxon-name-part-type="species" reg="bimaculatus">bimaculatus</tp:taxon-name-part>
              </tp:taxon-name><comment>: <xref ref-type="bibr" rid="B4">Breuning 1944</xref>: 373; <xref ref-type="bibr" rid="B6">Breuning 1961</xref>: 354.</comment></tp:nomenclature-citation></tp:nomenclature-citation-list></tp:nomenclature><tp:treatment-sec sec-type="type material" id="SECID0ESYAE"><title>Type material examined.</title><p><bold><italic>Holotype</italic></bold>, male (<named-content xmlns:xlink="http://www.w3.org/1999/xlink" content-type="dwc:institutional_code" xlink:title="Muséum National d’Histoire Naturelle, Paris, France" xlink:href="http://grbio.org/institution/museum-national-dhistoire-naturelle-2" xlink:type="simple">MNHN</named-content>); label details are shown in Fig. <xref ref-type="fig" rid="F6">6e</xref>.</p><fig id="F6" position="float" orientation="portrait"><object-id xmlns:xlink="http://www.w3.org/1999/xlink" content-type="doi" xlink:type="simple">10.3897/zookeys.1183.112490.figure6</object-id><object-id xmlns:xlink="http://www.w3.org/1999/xlink" content-type="arpha" xlink:type="simple">485B8EDE-20ED-509A-B6E3-DCB542613684</object-id><label>Figure 6.</label><caption><p>Holotype of <italic><tp:taxon-name><tp:taxon-name-part taxon-name-part-type="genus" reg="Nephelotus">Nephelotus</tp:taxon-name-part><tp:taxon-name-part taxon-name-part-type="species" reg="bimaculatus">bimaculatus</tp:taxon-name-part></tp:taxon-name></italic> Pic, 1925 <bold>a</bold> dorsal view <bold>b</bold> ventral view <bold>c</bold> lateral view <bold>d</bold> frontal view <bold>e</bold> labels.</p></caption><graphic xmlns:xlink="http://www.w3.org/1999/xlink" xlink:href="zookeys-1183-185_article-112490__-g006.jpg" position="float" orientation="portrait" xlink:type="simple" id="oo_931939.jpg"><uri content-type="original_file" xlink:type="simple">https://binary.pensoft.net/fig/931939</uri></graphic></fig></tp:treatment-sec><tp:treatment-sec sec-type="redescription" id="SECID0EI1AE"><title>Redescription.</title><p><bold>Male.</bold> Body length 13.0 mm, humeral width 4.0 mm. Body mostly blackish brown, clothed with yellowish and dark-brown pubescence. Frons clothed with uniform yellowish pubescence, decorated with a black velvet patch behind each upper eye lobe. Antennae reddish brown, basal five segments fringed with sparse setae ventrally, base and extreme apex of antennomeres III–X, base and apical half of antennomere XI annulated with spare greyish-yellow pubescence. Pronotum decorated with a black velvet patch edged with greyish-yellow to yellow pubescent border on each side of basal half. Scutellum clothed with yellowish pubescence at edges. Elytra dark brown, clothed with yellowish and dark-brown pubescence forming a mixture of irregular dark and light markings. Underside mostly clothed with greyish-yellow pubescence, ventrites fringed with short yellowish setae at posterior edge and with two dark-brown spots on each side forming two incomplete longitudinal stripes. Legs mostly reddish brown; femurs and tibiae decorated with a dark-brown median annulation.</p><p>Head finely punctate, frons transverse, lower eye lobes shorter than genae. Antennae long, about 2.0 times as long as body, scape robust, distinctly constricted before cicatrix; antennomere III a little longer than antennomere IV, about 2.0 times as long as scape; antennomeres III–X slightly protruding inwards at apex. Pronotum transverse; lateral spine short and blunt, coniform; disc punctured similarly to head. Scutellum lingulate. Elytra elongate, about 2.0 times as long as width across humeri, with subparallel sides and rounded apices; surface punctures similar to those of pronotum, gradually inconspicuous towards apex. Legs moderately long, femora slightly clavate, claws divaricate.</p><p><bold>Female.</bold> Unknown.</p></tp:treatment-sec><tp:treatment-sec sec-type="distribution" id="SECID0EV1AE"><title>Distribution.</title><p>Vietnam (Tonkin).</p></tp:treatment-sec><tp:treatment-sec sec-type="comments" id="SECID0E11AE"><title>Comments.</title><p>This species is very similar to <italic><tp:taxon-name><tp:taxon-name-part taxon-name-part-type="genus" reg="Xenicotela">X.</tp:taxon-name-part><tp:taxon-name-part taxon-name-part-type="species" reg="distincta">distincta</tp:taxon-name-part></tp:taxon-name></italic>, differing mainly in the elytral pattern. The irregular dark patches on the middle of each elytron are not connected into a large transverse band, while <italic><tp:taxon-name><tp:taxon-name-part taxon-name-part-type="genus" reg="Xenicotela">X.</tp:taxon-name-part><tp:taxon-name-part taxon-name-part-type="species" reg="distincta">distincta</tp:taxon-name-part></tp:taxon-name></italic> shows a clear broad transverse middle dark band on each elytron. In addition, this species has the scutellum with the wider lighter-coloured pubescent border. The taxonomic status of this species needs to be further confirmed based on additional material.</p></tp:treatment-sec><ref-list><ref id="B4"><mixed-citation xmlns:xlink="http://www.w3.org/1999/xlink" xlink:type="simple"><person-group><name name-style="western"><surname>Breuning</surname><given-names>S</given-names></name></person-group> (<year>1944</year>) Études sur les Lamiaires (Coleopter, <tp:taxon-name><tp:taxon-name-part taxon-name-part-type="family">Cerambycidae</tp:taxon-name-part></tp:taxon-name>): Douzième tribu: <tp:taxon-name><tp:taxon-name-part taxon-name-part-type="tribe">Agniini</tp:taxon-name-part></tp:taxon-name> Thomson. Novitates Entomologicae, 3ème supplément (107–135): 281–512.</mixed-citation></ref><ref id="B6"><mixed-citation xmlns:xlink="http://www.w3.org/1999/xlink" xlink:type="simple"><person-group><name name-style="western"><surname>Breuning</surname><given-names>S</given-names></name></person-group> (<year>1961</year>) Catalogue des Lamiaires du Monde (<tp:taxon-name><tp:taxon-name-part taxon-name-part-type="order">Coleoptera</tp:taxon-name-part></tp:taxon-name>, Cérambycidae) 5. Lieferung. Tutzing, Museum G. Frey, 287–382.</mixed-citation></ref></ref-list></tp:taxon-treatment>
