# Supplementary material for: ﻿Review of the genus Xenicotela Bates, 1884 (Cerambycidae, Lamiinae, Lamiini)
Source: Zookeys. 2023 Nov 7;1183:185–204. doi: 10.3897/zookeys.1183.112490 (PMC10646765; doi:10.3897/zookeys.1183.112490)
Supplement: XML Treatment for Xenicotela convexicollis [file zookeys.1183.112490-treatment5.xml]

<!DOCTYPE tp:taxon-treatment
  PUBLIC "-//TaxonX//DTD Taxonomic Treatment Publishing DTD v0 20100105//EN" "tax-treatment-NSO.dtd">
<tp:taxon-treatment xmlns:tp="http://www.plazi.org/taxpub"><tp:treatment-meta><kwd-group><label>Taxon classification</label><kwd>
              <named-content content-type="kingdom">Animalia</named-content>
            </kwd><kwd>
              <named-content content-type="order">Coleoptera</named-content>
            </kwd><kwd>
              <named-content content-type="family">Cerambycidae</named-content>
            </kwd></kwd-group><mixed-citation publication-type="journal"><person-group><name><surname>Xie</surname><given-names>Guanglin</given-names></name><name><surname>Barclay</surname><given-names>Maxwell V. L.</given-names></name><name><surname>Wang</surname><given-names>Wenkai</given-names></name></person-group><article-title>﻿Review of the genus <italic><tp:taxon-name><tp:taxon-name-part taxon-name-part-type="genus" reg="Xenicotela">Xenicotela</tp:taxon-name-part></tp:taxon-name></italic> Bates, 1884 (<tp:taxon-name><tp:taxon-name-part taxon-name-part-type="family">Cerambycidae</tp:taxon-name-part></tp:taxon-name>, <tp:taxon-name><tp:taxon-name-part taxon-name-part-type="subfamily">Lamiinae</tp:taxon-name-part></tp:taxon-name>, <tp:taxon-name><tp:taxon-name-part taxon-name-part-type="tribe">Lamiini</tp:taxon-name-part></tp:taxon-name>)</article-title><source>Zookeys</source><day>07</day><month>11</month><year>2023</year><volume>1183</volume><fpage>185</fpage><lpage>204</lpage><pub-id pub-id-type="doi">10.3897/zookeys.1183.112490</pub-id></mixed-citation></tp:treatment-meta><tp:nomenclature><label>﻿</label><tp:taxon-name>
            <object-id xmlns:xlink="http://www.w3.org/1999/xlink" content-type="arpha" xlink:type="simple">C3317FE0-B829-5724-A0A3-65A5780EC66B</object-id>
            <tp:taxon-name-part taxon-name-part-type="genus" reg="Xenicotela">Xenicotela</tp:taxon-name-part>
            <tp:taxon-name-part taxon-name-part-type="species" reg="convexicollis">convexicollis</tp:taxon-name-part>
          </tp:taxon-name><tp:taxon-authority>(Gressitt, 1942)</tp:taxon-authority><xref ref-type="fig" rid="F7">Fig. 7a–f</xref><tp:nomenclature-citation-list><tp:nomenclature-citation><tp:taxon-name>
                <tp:taxon-name-part taxon-name-part-type="genus" reg="Monochamus">Monochamus</tp:taxon-name-part>
                <tp:taxon-name-part taxon-name-part-type="species" reg="convexicollis">convexicollis</tp:taxon-name-part>
              </tp:taxon-name><comment>Gressitt, 1942: 83; <xref ref-type="bibr" rid="B14">Gressitt 1951</xref>: 393; <xref ref-type="bibr" rid="B6">Breuning 1961</xref>: 370; <xref ref-type="bibr" rid="B10">Chou 2004</xref>: 296; <xref ref-type="bibr" rid="B15">Hubweber et al. 2010</xref>: 282; <xref ref-type="bibr" rid="B18">Lin and Tavakilian 2019</xref>: 310. Type locality: Zhejiang (Tianmushan), China.</comment></tp:nomenclature-citation><tp:nomenclature-citation><tp:taxon-name>
                <tp:taxon-name-part taxon-name-part-type="genus" reg="Xenicotela">Xenicotela</tp:taxon-name-part>
                <tp:taxon-name-part taxon-name-part-type="species" reg="convexicollis">convexicollis</tp:taxon-name-part>
              </tp:taxon-name><comment>: <xref ref-type="bibr" rid="B28">Xie et al. 2022</xref>: 149.</comment></tp:nomenclature-citation></tp:nomenclature-citation-list></tp:nomenclature><tp:treatment-sec sec-type="type material" id="SECID0ES5AE"><title>Type material examined.</title><p><bold><italic>Holotype</italic></bold>, female (<named-content xmlns:xlink="http://www.w3.org/1999/xlink" content-type="dwc:institutional_code" xlink:title="Institute of Zoology, Chinese Academy of Sciences, Beijing, China" xlink:href="http://grbio.org/institution/institute-zoology-chinese-academy-sciences" xlink:type="simple">IZAS</named-content>); label details are shown in Fig. <xref ref-type="fig" rid="F7">7f</xref>.</p><fig id="F7" position="float" orientation="portrait"><object-id xmlns:xlink="http://www.w3.org/1999/xlink" content-type="doi" xlink:type="simple">10.3897/zookeys.1183.112490.figure7</object-id><object-id xmlns:xlink="http://www.w3.org/1999/xlink" content-type="arpha" xlink:type="simple">C8A8B6B3-29BA-5EE4-AB93-F904633D9DBB</object-id><label>Figure 7.</label><caption><p><italic><tp:taxon-name><tp:taxon-name-part taxon-name-part-type="genus" reg="Xenicotela">Xenicotela</tp:taxon-name-part></tp:taxon-name></italic> spp. <bold>a–f</bold><italic><tp:taxon-name><tp:taxon-name-part taxon-name-part-type="genus" reg="Xenicotela">Xenicotela</tp:taxon-name-part><tp:taxon-name-part taxon-name-part-type="species" reg="convexicollis">convexicollis</tp:taxon-name-part></tp:taxon-name></italic> (Gressitt, 1942) <bold>g–h</bold><italic><tp:taxon-name><tp:taxon-name-part taxon-name-part-type="genus" reg="Xenicotela">Xenicotela</tp:taxon-name-part><tp:taxon-name-part taxon-name-part-type="species" reg="binigricollis">binigricollis</tp:taxon-name-part></tp:taxon-name></italic> (Breuning, 1965) comb. nov. <bold>a, c</bold> male, from Zhejiang (Tianmushan), China <bold>b, d</bold> female, from Zhejiang (Tianmushan), China <bold>e, f</bold> holotype (female) and labels <bold>g</bold> female, from Bac Kạn (Ba Be national park), Vietnam <bold>h</bold> holotype, female.</p></caption><graphic xmlns:xlink="http://www.w3.org/1999/xlink" xlink:href="zookeys-1183-185_article-112490__-g007.jpg" position="float" orientation="portrait" xlink:type="simple" id="oo_931940.jpg"><uri content-type="original_file" xlink:type="simple">https://binary.pensoft.net/fig/931940</uri></graphic></fig></tp:treatment-sec><tp:treatment-sec sec-type="material" id="SECID0E6AAG"><title>Other material examined.</title><p>One male and one female: China, Zhejiang, Lin’an, West Tianmushan, July 13, 2012, collected by Guanglin Xie (<abbrev xmlns:xlink="http://www.w3.org/1999/xlink" content-type="institution" xlink:title="Yangtze University, Jingzhou, China" id="ABBRID0EFBAG" xlink:type="simple">YZU</abbrev>); one female: China, Zhejiang, Lin’an, Qingliangfeng, May 22, 2012, collected by Guanglin Xie (<abbrev xmlns:xlink="http://www.w3.org/1999/xlink" content-type="institution" xlink:title="Yangtze University, Jingzhou, China" id="ABBRID0EKBAG" xlink:type="simple">YZU</abbrev>).</p></tp:treatment-sec><tp:treatment-sec sec-type="distribution" id="SECID0EPBAG"><title>Distribution.</title><p>China (Zhejiang, Taiwan).</p></tp:treatment-sec><tp:treatment-sec sec-type="remarks" id="SECID0EUBAG"><title>Remarks.</title><p>The redescription and comments about this species refer to <xref ref-type="bibr" rid="B28">Xie et al. (2022)</xref>.</p></tp:treatment-sec><ref-list><ref id="B14"><mixed-citation xmlns:xlink="http://www.w3.org/1999/xlink" xlink:type="simple"><person-group><name name-style="western"><surname>Gressitt</surname><given-names>JL</given-names></name></person-group> (<year>1951</year>) <article-title>Longicorn beetles of China.</article-title><source><tp:taxon-name><tp:taxon-name-part taxon-name-part-type="superfamily">Longicornia</tp:taxon-name-part></tp:taxon-name></source><volume>2</volume>: <fpage>1</fpage>–<lpage>667</lpage>.</mixed-citation></ref><ref id="B6"><mixed-citation xmlns:xlink="http://www.w3.org/1999/xlink" xlink:type="simple"><person-group><name name-style="western"><surname>Breuning</surname><given-names>S</given-names></name></person-group> (<year>1961</year>) Catalogue des Lamiaires du Monde (<tp:taxon-name><tp:taxon-name-part taxon-name-part-type="order">Coleoptera</tp:taxon-name-part></tp:taxon-name>, Cérambycidae) 5. Lieferung. Tutzing, Museum G. Frey, 287–382.</mixed-citation></ref><ref id="B10"><mixed-citation xmlns:xlink="http://www.w3.org/1999/xlink" xlink:type="simple"><person-group><name name-style="western"><surname>Chou</surname><given-names>WI</given-names></name></person-group> (<year>2004</year>) <source>Iconography of longhorn beetles in Taiwan.</source><publisher-name>Owl Press</publisher-name>, <publisher-loc>Taiwan</publisher-loc>, <size units="page">408 pp</size>.</mixed-citation></ref><ref id="B15"><mixed-citation xmlns:xlink="http://www.w3.org/1999/xlink" xlink:type="simple"><person-group><name name-style="western"><surname>Hubweber</surname><given-names>L</given-names></name><name name-style="western"><surname>Löbl</surname><given-names>I</given-names></name><name name-style="western"><surname>Morati</surname><given-names>J</given-names></name><name name-style="western"><surname>Rapuzzi</surname><given-names>P</given-names></name></person-group> (<year>2010</year>) <article-title>Family <tp:taxon-name><tp:taxon-name-part taxon-name-part-type="family">Cerambycidae</tp:taxon-name-part></tp:taxon-name> Latreille, 1802. Taxa from the People’s Republic of China and Japan: tribe <tp:taxon-name><tp:taxon-name-part taxon-name-part-type="tribe">Monochamini</tp:taxon-name-part></tp:taxon-name> Gistel, 1848.</article-title> In: <person-group><name name-style="western"><surname>Löbl</surname><given-names>I</given-names></name><name name-style="western"><surname>Smetana</surname><given-names>A</given-names></name></person-group> (<role>Eds</role>) <issue-title>Catalogue of Palaearctic Coleoptera.</issue-title><source>Vol. 6. <tp:taxon-name><tp:taxon-name-part taxon-name-part-type="superfamily">Chrysomeloidea</tp:taxon-name-part></tp:taxon-name>. Apollo Books, Stenstrup</source>, <fpage>274</fpage>–<lpage>288</lpage>.</mixed-citation></ref><ref id="B18"><mixed-citation xmlns:xlink="http://www.w3.org/1999/xlink" xlink:type="simple"><person-group><name name-style="western"><surname>Lin</surname><given-names>MY</given-names></name><name name-style="western"><surname>Tavakilian</surname><given-names>GL</given-names></name></person-group> (<year>2019</year>) <article-title>Subfamily <tp:taxon-name><tp:taxon-name-part taxon-name-part-type="subfamily">Lamiinae</tp:taxon-name-part></tp:taxon-name> Latreille, 1825.</article-title> In: <person-group><name name-style="western"><surname>Lin</surname><given-names>MY</given-names></name><name name-style="western"><surname>Yang</surname><given-names>XK</given-names></name></person-group> (<role>Eds</role>) <issue-title>Catalogue of Chinese Coleoptera, Vol.</issue-title><source>9. <tp:taxon-name><tp:taxon-name-part taxon-name-part-type="superfamily">Chrysomeloidea</tp:taxon-name-part></tp:taxon-name>. <tp:taxon-name><tp:taxon-name-part taxon-name-part-type="family">Vesperidae</tp:taxon-name-part></tp:taxon-name>, <tp:taxon-name><tp:taxon-name-part taxon-name-part-type="family">Disteniidae</tp:taxon-name-part></tp:taxon-name>, <tp:taxon-name><tp:taxon-name-part taxon-name-part-type="family">Cerambycidae</tp:taxon-name-part></tp:taxon-name>. Science Press, Beijing</source>, <fpage>216</fpage>–<lpage>408</lpage>.</mixed-citation></ref><ref id="B28"><mixed-citation xmlns:xlink="http://www.w3.org/1999/xlink" xlink:type="simple"><person-group><name name-style="western"><surname>Xie</surname><given-names>G</given-names></name><name name-style="western"><surname>Barclay</surname><given-names>MVL</given-names></name><name name-style="western"><surname>Chen</surname><given-names>B</given-names></name></person-group> (<year>2022</year>) <article-title>Taxonomic study on the genus <italic><tp:taxon-name><tp:taxon-name-part taxon-name-part-type="genus">Xenicotela</tp:taxon-name-part></tp:taxon-name></italic> Bates from China (<tp:taxon-name><tp:taxon-name-part taxon-name-part-type="family">Cerambycidae</tp:taxon-name-part></tp:taxon-name>, <tp:taxon-name><tp:taxon-name-part taxon-name-part-type="subfamily">Lamiinae</tp:taxon-name-part></tp:taxon-name>, <tp:taxon-name><tp:taxon-name-part taxon-name-part-type="tribe">Lamiini</tp:taxon-name-part></tp:taxon-name>).</article-title><source>ZooKeys</source><volume>1122</volume>: <fpage>145</fpage>–<lpage>158</lpage>. <ext-link xlink:href="10.3897/zookeys.1122.86344" ext-link-type="doi" xlink:type="simple">https://doi.org/10.3897/zookeys.1122.86344</ext-link></mixed-citation></ref></ref-list></tp:taxon-treatment>
